# Supplementary material for: Comparative Transcriptome Analysis of Sexual Differentiation in Male and Female Gonads of Nao-Zhou Stock Large Yellow Croaker (Larimichthys crocea)
Source: Animals (Basel). 2024 Nov 13;14(22):3261. doi: 10.3390/ani14223261 (PMC11591422; doi:10.3390/ani14223261)
Supplement: Supplementary file 1 [file animals-14-03261-s001.zip]

Archive with 1 entries (1 files):
- animals-3225160-supplementary.pdf
